# Supplementary material for: Detecting TP53 mutations in paired liquid and tissue biopsies from patients with high‐grade serous ovarian carcinoma
Source: Int J Cancer. 2025 Dec 9;158(8):2043–50. doi: 10.1002/ijc.70277 (PMC12922644; doi:10.1002/ijc.70277)
Supplement: Supplementary file 1 — TABLE S1. Patient characteristics. TABLE S2. TP53 assays. TABLE S3. Sample and DNA overview. TABLE S4. Sequencing coverage. FIGURE S1. Overview, sample and TP53 library set‐up. FIGURE S2. VAF for VUS and somatic control validation. FIGURE S3. Tumor cell fraction solid biopsies. FIGURE S4. TP53‐panel and sample evaluation. [file IJC-158-2043-s001.zip]

Archive with 2 entries (2 files):
- ijc70277-sup-0002-TableS4.xlsx
- Supporting Information.pdf
