# Supplementary material for: Detecting TP53 mutations in paired liquid and tissue biopsies from patients with high‐grade serous ovarian carcinoma
Source: Int J Cancer. 2025 Dec 9;158(8):2043–50. doi: 10.1002/ijc.70277 (PMC12922644; doi:10.1002/ijc.70277)
Supplement: Supplementary file 1 — TABLE S1. Patient characteristics. TABLE S2. TP53 assays. TABLE S3. Sample and DNA overview. TABLE S4. Sequencing coverage. FIGURE S1. Overview, sample and TP53 library set‐up. FIGURE S2. VAF for VUS and somatic control validation. FIGURE S3. Tumor cell fraction solid biopsies. FIGURE S4. TP53‐panel and sample evaluation. [file IJC-158-2043-s001.zip › ijc70277-sup-0002-TableS4.xlsx]

## Sheet: Supplementary Table S4
Supplementary Table S4. Sequencing coverage.
Sample	Total number of reads	Total number of uniquely mapped reads	Total number of covered targeted bases	Median coverage (and range) per targeted base	Percentage of targeted bases with coverage >200
A-1-Ascites	3113900	2438902	330	282652.5 (170561-430674)	100.0
A-1-Cyst-Fluid-LB	961489	811852	330	94475.0 (51143-134782)	100.0
A-1-Cyst-Fluid-S	1777312	1385119	330	160613.5 (101736-228603)	100.0
A-1-Endocervical-LB	1213375	218463	330	14480.0 (8098-56687)	100.0
A-1-Endocervical-S	2063449	1580377	330	183510.5 (107391-245725)	100.0
A-1-Endometrial-LB	4371068	110520	330	12110.0 (2675-26146)	100.0
A-1-Endometrial-S	1907536	1447942	330	166317.5 (106172-249166)	100.0
A-1-Plasma	1532905	1012047	330	103280.5 (70160-205222)	100.0
A-1-Primary-Tumor	2227652	326733	330	36484.0 (26177-42905)	100.0
A-1-Vaginal	401307	223198	330	25189.0 (13048-35205)	100.0
B-1-Ascites	3621951	2477176	304	310685.0 (238343-386947)	100.0
B-1-Cyst-Fluid-LB	1319338	992900	304	120125.0 (91843-187036)	100.0
B-1-Cyst-Fluid-S	1818737	1221367	304	161147.0 (115104-198154)	100.0
B-1-Endocervical-S	2313807	1426680	304	173012.0 (115891-331861)	100.0
B-1-Endometrial-LB	8573881	254406	304	28253.5 (19614-43975)	100.0
B-1-Endometrial-S	1720951	1022082	304	130743.0 (94468-204499)	100.0
B-1-Plasma	1600315	1016804	304	127143.0 (96726-162486)	100.0
B-1-Primary-Tumor	2361550	539372	304	67984.0 (39071-88966)	100.0
B-1-Vaginal	322268	169973	304	19339.5 (13378-35224)	100.0
B-1-Endocervical-LB	9158189	592824	304	86859.5 (13973-184845)	100.0
A-2-Ascites	2838312	1982992	330	226492.0 (123498-395066)	100.0
A-2-Cyst-Fluid-LB	2007543	1280503	330	143146.0 (76068-182087)	100.0
A-2-Cyst-Fluid-S	1686866	1310267	330	152182.0 (91938-217987)	100.0
A-2-Endocervical-LB	1583480	543170	330	61817.5 (41635-77394)	100.0
A-2-Endometrial-S	1989283	1636059	330	175992.0 (114891-273221)	100.0
A-2-Plasma	2175395	1253635	330	137876.0 (81406-257373)	100.0
A-2-Primary-Tumor	3974059	511660	330	61337.0 (20393-77282)	100.0
A-2-Vaginal	1219654	811530	330	83633.5 (48005-140959)	100.0
B-2-Ascites	3265547	2052976	304	237912.0 (185064-351112)	100.0
B-2-Cyst-Fluid-LB	5135790	2824365	304	375491.5 (218591-529222)	100.0
B-2-Cyst-Fluid-S	1684299	1116712	304	143865.0 (110543-197884)	100.0
B-2-Endocervical-LB	3334407	717332	304	86972.0 (64024-125155)	100.0
B-2-Endocervical-S	2790792	1932563	304	224279.5 (181322-437267)	100.0
B-2-Endometrial-S	2023435	1407721	304	174473.5 (125240-280636)	100.0
B-2-Plasma	3293708	1829700	304	215644.5 (172016-317795)	100.0
B-2-Primary-Tumor	2373239	476174	304	59030.0 (39695-77160)	100.0
B-2-Vaginal	1324020	848168	304	93049.5 (69559-169440)	100.0
A-2-Endocervical-S	3313483	2700160	330	319559.0 (187504-410186)	100.0
A-6-Ascites	3856432	3221664	330	361613.0 (223704-563333)	100.0
A-6-Endocervical-LB	366081	273063	330	25381.5 (16921-46791)	100.0
A-6-Endocervical-S	2415876	1970760	330	223429.0 (148960-321412)	100.0
A-6-Plasma	2134611	1843360	330	200451.0 (135456-331165)	100.0
A-6-Primary-Tumor	2359352	464373	330	52945.0 (34657-63704)	100.0
A-6-Vaginal	1901879	1289548	330	135651.5 (81894-213078)	100.0
B-6-Ascites	5539526	4235362	304	529119.5 (383597-670996)	100.0
B-6-Endocervical-LB	563797	351443	304	46128.5 (29224-69777)	100.0
B-6-Endocervical-S	1992783	1369022	304	173757.0 (132328-261792)	100.0
B-6-Plasma	3746062	2992642	304	366338.5 (248773-491995)	100.0
B-6-Primary-Tumor	2029854	502135	304	62492.0 (45425-84119)	100.0
B-6-Vaginal	1649973	1073717	304	123668.0 (95392-196545)	100.0
A-7-Ascites	3678909	3048069	330	351175.5 (189423-568202)	100.0
A-7-Cyst-Fluid-LB	2062083	1333347	330	162065.5 (76274-191466)	100.0
A-7-Cyst-Fluid-S	1751221	1436197	330	155773.0 (91262-250642)	100.0
A-7-Endocervical-LB	1483602	131391	330	14471.0 (8061-17628)	100.0
A-7-Endocervical-S	2823010	2129789	330	251690.0 (153235-336480)	100.0
A-7-Endometrial-LB	2405200	745709	330	94062.0 (48067-105735)	100.0
A-7-Endometrial-S	1743077	1380361	330	143585.5 (107804-240764)	100.0
A-7-Plasma	2403502	1806422	330	183169.0 (129562-326145)	100.0
A-7-Primary-Tumor	2555811	582783	330	66882.5 (28643-83949)	100.0
A-7-Stroma	1003941	136732	330	13300.0 (6879-31559)	100.0
A-7-Vaginal	2040026	1572733	330	163876.5 (99031-251133)	100.0
B-7-Ascites	5007873	3786283	304	439232.5 (342955-584892)	100.0
B-7-Cyst-Fluid-LB	4415286	2466236	304	299807.5 (211266-396665)	100.0
B-7-Cyst-Fluid-S	2128936	1475719	304	194606.5 (142938-264286)	100.0
B-7-Endocervical-LB	2712857	190900	304	23940.5 (14459-37366)	100.0
B-7-Endocervical-S	1953256	1155677	304	141424.0 (103722-239839)	100.0
B-7-Endometrial-LB	3154725	940071	304	109094.0 (70499-168963)	100.0
B-7-Endometrial-S	1791529	1200522	304	147914.0 (106449-244322)	100.0
B-7-Plasma	2430945	1749333	304	216794.0 (150348-322752)	100.0
B-7-Primary-Tumor	2598652	651343	304	78793.0 (56809-106541)	100.0
B-7-Stroma	544000	143170	304	17604.0 (11565-27346)	100.0
B-7-Vaginal	1598709	1111414	304	135438.0 (101401-191607)	100.0
A-8-Cyst-Fluid-LB	2118149	1573164	330	171684.5 (97203-222213)	100.0
A-8-Cyst-Fluid-S	1799257	1388655	330	157365.5 (105271-230262)	100.0
A-8-Endocervical-LB	2346908	1015976	330	107305.0 (64623-146488)	100.0
A-8-Endocervical-S	2668435	2174756	330	261037.5 (161169-328443)	100.0
A-8-Endometrial-LB	1373538	127599	330	12699.0 (6950-22076)	100.0
A-8-Endometrial-S	1053093	758121	330	87740.0 (53087-126111)	100.0
A-8-Plasma	2037295	1570876	330	158068.5 (98603-290222)	100.0
A-8-Primary-Tumor	2228702	647124	330	70474.0 (54381-93894)	100.0
A-8-Vaginal	2082804	1337942	330	128515.0 (82629-230938)	100.0
B-8-Cyst-Fluid-LB	2814173	1731409	304	187861.5 (129334-366125)	100.0
B-8-Cyst-Fluid-S	1716697	1111226	304	146928.0 (99397-191558)	100.0
B-8-Endocervical-LB	4182543	1516372	304	180323.5 (124607-280423)	100.0
B-8-Endocervical-S	1924222	1360168	304	175646.0 (130962-270718)	100.0
B-8-Endometrial-LB	3519414	185481	304	22265.0 (13707-34662)	100.0
B-8-Endometrial-S	1497218	986431	304	120463.0 (83163-218923)	100.0
B-8-Plasma	2632984	1818962	304	219800.0 (157322-321574)	100.0
B-8-Primary-Tumor	1765916	603497	304	76733.0 (52843-95911)	100.0
B-8-Vaginal	1598130	1078854	304	123570.5 (91877-198154)	100.0
A-10-Ascites	2846738	2329170	330	251371.0 (160927-417084)	100.0
A-10-Cyst-Fluid-LB	1014756	784293	330	81476.0 (46742-136836)	100.0
A-10-Cyst-Fluid-S	1601027	1240113	330	138928.5 (94214-212428)	100.0
A-10-Endocervical-LB	939062	797711	330	80149.5 (43205-141926)	100.0
A-10-Endocervical-S	2113282	1724844	330	194247.0 (114479-293047)	100.0
A-10-Endometrial-LB	918625	747888	330	81456.0 (40782-129138)	100.0
A-10-Endometrial-S	1326420	1051375	330	113096.0 (71626-176194)	100.0
A-10-Plasma	2797408	2068846	330	225194.5 (147639-375054)	100.0
A-10-Primary-Tumor	1011970	274155	330	29993.5 (21436-39164)	100.0
A-10-Stroma	1389568	148209	330	15694.0 (7540-31632)	100.0
A-10-Vaginal	2368479	1794386	330	201792.0 (110749-276074)	100.0
B-10-Ascites	3824586	2848988	304	339630.5 (273290-428779)	100.0
B-10-Cyst-Fluid-LB	1218888	866869	304	103048.0 (84733-171199)	100.0
B-10-Cyst-Fluid-S	1915190	1273629	304	170921.0 (118211-219347)	100.0
B-10-Endocervical-LB	1904626	1531635	304	171981.0 (149369-252621)	100.0
B-10-Endocervical-S	1879396	1256963	304	170428.0 (115997-229353)	100.0
B-10-Endometrial-LB	1451876	1129681	304	135094.5 (103461-187617)	100.0
B-10-Endometrial-S	2076150	1357117	304	176861.0 (121113-268921)	100.0
B-10-Plasma	3123891	2124033	304	238516.5 (183466-388707)	100.0
B-10-Primary-Tumor	668443	175011	304	20411.0 (11808-30684)	100.0
B-10-Stroma	1546961	173388	304	17811.0 (13617-37075)	100.0
B-10-Vaginal	1604532	1202384	304	143728.0 (113511-199724)	100.0
A-13-Ascites	3435435	2760727	330	289114.5 (203548-507186)	100.0
A-13-Cyst-Fluid-LB	1204249	949292	330	101934.0 (50964-161929)	100.0
A-13-Cyst-Fluid-S	1968932	1569887	330	184541.0 (126172-252195)	100.0
A-13-Endocervical-LB	785754	416026	330	45721.0 (24393-74855)	100.0
A-13-Endocervical-S	2067791	1662168	330	193442.0 (123586-261438)	100.0
A-13-Endometrial-LB	3750223	54568	330	5864.0 (1421-10271)	100.0
A-13-Endometrial-S	1726224	1397554	330	157935.0 (101630-221630)	100.0
A-13-Plasma	1263714	823616	330	83939.0 (56988-154126)	100.0
A-13-Primary-Tumor	795082	225939	330	25934.0 (18054-32436)	100.0
A-13-Stroma	1825534	186255	330	18132.0 (9286-41518)	100.0
B-13-Ascites	3877864	2859980	304	342962.0 (262686-445268)	100.0
B-13-Cyst-Fluid-LB	1534234	1173401	304	142960.5 (111221-190760)	100.0
B-13-Cyst-Fluid-S	1923492	1317692	304	183317.0 (129050-227606)	100.0
B-13-Endocervical-LB	966794	548809	304	75669.0 (42315-101950)	100.0
B-13-Endocervical-S	2067252	1388631	304	175593.0 (133026-272902)	100.0
B-13-Endometrial-LB	4087057	58574	304	6269.0 (1116-14960)	100.0
B-13-Endometrial-S	1968356	1320493	304	170414.5 (119037-269366)	100.0
B-13-Plasma	1845733	1145784	304	145307.5 (100463-197053)	100.0
B-13-Primary-Tumor	744033	179070	304	22125.0 (11881-30333)	100.0
B-13-Stroma	1991219	217383	304	24108.0 (18186-42884)	100.0
A-14-Ascites	3798511	3065920	330	357014.5 (220624-516823)	100.0
A-14-Endocervical-LB	1029814	802136	330	94344.0 (49957-129362)	100.0
A-14-Endocervical-S	2040456	1564128	330	185646.0 (99466-257385)	100.0
A-14-Endometrial-LB	510193	297971	330	30955.0 (19305-46569)	100.0
A-14-Plasma	2339195	1609921	330	168109.0 (105115-281570)	100.0
A-14-Primary-Tumor	666291	233679	330	26570.0 (18191-32806)	100.0
A-14-Vaginal	1833263	1382461	330	141889.0 (85655-240172)	100.0
B-14-Ascites	4605765	3375478	304	442201.5 (306747-572319)	100.0
B-14-Endocervical-LB	1633194	1100348	304	135553.0 (92665-203477)	100.0
B-14-Endocervical-S	2072465	1267958	304	156334.0 (119326-264669)	100.0
B-14-Endometrial-S	1822686	1201761	304	146726.5 (110194-236830)	100.0
B-14-Plasma	3037811	1865662	304	219882.0 (144764-317144)	100.0
B-14-Primary-Tumor	2132968	441247	304	53717.0 (38278-71781)	100.0
B-14-Vaginal	1550066	1110423	304	131160.5 (101203-191107)	100.0
A-14-Endometrial-S	1526052	1210640	330	133654.5 (92394-203979)	100.0
B-14-Endometrial-LB	875647	372889	304	50334.0 (22463-76231)	100.0
A-15-Ascites	3258027	2578512	330	282230.0 (167990-515625)	100.0
A-15-Cyst-Fluid-LB	516934	417061	330	47995.5 (25631-68157)	100.0
A-15-Cyst-Fluid-S	1971572	1656803	330	184620.0 (125145-268278)	100.0
A-15-Endocervical-LB	1027308	175945	330	16709.0 (11129-32057)	100.0
A-15-Endocervical-S	2845339	2252444	330	268288.0 (165335-345706)	100.0
A-15-Endometrial-LB	10751378	90411	330	12251.0 (907-19371)	100.0
A-15-Endometrial-S	1782085	1431664	330	165036.5 (99468-233726)	100.0
A-15-Primary-Tumor	738222	222588	330	24749.0 (15544-34893)	100.0
A-15-Vaginal	1187876	684536	330	75242.0 (40288-114199)	100.0
B-15-Ascites	4760107	3366614	304	383452.0 (289722-560179)	100.0
B-15-Cyst-Fluid-LB	617958	467567	304	56497.0 (46640-78928)	100.0
B-15-Cyst-Fluid-S	1280652	955523	304	128725.5 (95746-166520)	100.0
B-15-Endocervical-LB	859016	196790	304	25406.5 (14865-41344)	100.0
B-15-Endocervical-S	1992116	1386931	304	170063.0 (141084-257372)	100.0
B-15-Endometrial-LB	10314884	35159	304	3586.0 (211-9098)	100.0
B-15-Endometrial-S	1976113	1326553	304	163015.5 (123079-267279)	100.0
B-15-Primary-Tumor	578742	163814	304	21456.0 (10490-25999)	100.0
B-15-Vaginal	1234901	694426	304	75678.5 (54626-161028)	100.0
A-18-Ascites	2888062	2172477	330	225408.0 (158128-419563)	100.0
A-18-Endocervical-LB	1241059	1050541	330	117742.5 (65136-167500)	100.0
A-18-Endocervical-S	1972765	1475060	330	172774.5 (97003-242628)	100.0
A-18-Endometrial-LB	782914	608934	330	65297.5 (34696-103554)	100.0
A-18-Endometrial-S	1666953	1321123	330	145956.0 (91825-221740)	100.0
A-18-Primary-Tumor	637736	262688	330	29813.0 (20594-35817)	100.0
B-18-Ascites	3153454	2163297	304	245269.5 (192548-399812)	100.0
B-18-Endocervical-LB	1028595	757992	304	99915.0 (61844-167710)	100.0
B-18-Endocervical-S	1852493	1228899	304	149792.5 (109756-262335)	100.0
B-18-Endometrial-LB	794152	509917	304	63700.0 (35304-115950)	100.0
B-18-Endometrial-S	1714576	1155291	304	143511.5 (101757-238673)	100.0
B-18-Primary-Tumor	623199	171806	304	22144.0 (11503-26795)	100.0
A-20-Ascites	5806154	4508029	330	484880.5 (331530-775769)	100.0
A-20-Cyst-Fluid-LB	1112077	888137	330	97239.0 (57410-142711)	100.0
A-20-Cyst-Fluid-S	1783965	1418695	330	168333.5 (108487-233971)	100.0
A-20-Endocervical-LB	1065469	877874	330	83339.0 (50151-155320)	100.0
A-20-Endocervical-S	1717703	1272677	330	160068.0 (84898-217197)	100.0
A-20-Endometrial-LB	577746	215132	330	17095.0 (10156-37439)	100.0
A-20-Endometrial-S	1772584	1401553	330	171428.5 (86863-250100)	100.0
A-20-Primary-Tumor	2768300	640528	330	74725.0 (41632-89392)	100.0
A-20-Stroma	1425498	250935	330	24739.0 (11168-54174)	100.0
B-20-Ascites	2880684	2035653	304	251905.0 (134274-342747)	100.0
B-20-Cyst-Fluid-LB	1117822	778027	304	95040.5 (16308-159956)	100.0
B-20-Cyst-Fluid-S	1987182	1360830	304	171137.0 (137720-245280)	100.0
B-20-Endocervical-LB	16287396	11744632	304	1394150.0 (880314-2457351)	100.0
B-20-Endocervical-S	1876178	1166464	304	148011.0 (98674-250504)	100.0
B-20-Endometrial-LB	532709	188227	304	24214.0 (13688-33987)	100.0
B-20-Endometrial-S	1904220	1284258	304	169671.5 (118943-245874)	100.0
B-20-Primary-Tumor	1808732	434698	304	51645.0 (39252-77486)	100.0
B-20-Stroma	831871	176624	304	18442.0 (16225-37194)	100.0
LB, Liquid biopsy; S, Solid.
